# Supplementary material for: Longitudinal wastewater-based surveillance of SARS-CoV-2 during 2023 in Ethiopia
Source: Front Public Health. 2024 Oct 7;12:1394798. doi: 10.3389/fpubh.2024.1394798 (PMC11491403; doi:10.3389/fpubh.2024.1394798)
Supplement: Supplementary file 2 [file Table_2.XLS]

## Sheet: Viral load of possitive sample
Date	ORF1ab (genome copies per L)	N gene (genome copies per L)	S gene (genome copies per L)	site
2023-02-21	33686.2	59559.6	13192.6	Kality
2023-02-22	144602	122963	85311.1	Kality
2023-02-23	63254	79794	29730.3	Kality
2023-02-27	25145.3	42288.4	9330.87	Kality
2023-03-02	35186.1	12517.5	43412.6	Kality
2023-03-06	2.84628e+06	737728	901703	Kality
2023-03-09	1.81585e+06	520650	260995	Kality
2023-03-13	1.87715e+06	658878	453551	Kality
2023-03-15	802449	276903	273715	Kality
2023-03-16	953110	234225	432641	Kality
2023-03-20	1.76548e+06	130466	446469	Kality
2023-03-22	2.75827e+06	283261	1.11333e+06	Kality
2023-03-23	867039	106204	249040	Kality
2023-03-27	1.5091e+06	227779	605282	Kality
2023-03-29	555135	73466.9	221689	Kality
2023-03-30	1.52379e+06	122551	416317	Kality
2023-04-03	811045	88521.1	309417	Kality
2023-04-05	888466	368502	648927	Kality
2023-04-06	2.73629e+06	479351	1.12148e+06	Kality
2023-04-10	1.64818e+06	264852	634465	Kality
2023-04-12	2.96735e+06	562040	458739	Kality
2023-04-13	1.35975e+06	204403	294579	Kality
2023-04-19	430339	107248	388008	Kality
2023-04-20	430912	117176	922064	Kality
2023-04-21	420538	41239.8	100112	Kality
2023-04-24	726148	463279	2.74882e+06	Kality
2023-04-26	985063	501227	1.0257e+06	Kality
2023-04-27	802130	411630	283632	Kality
2023-05-01	529680	172692	36083.7	Kality
2023-05-02	802130	411630	761455	Kality
2023-05-03	551122	369713	336757	Kality
2023-05-09	4308.72		469.717	Kality
2023-05-10	4789.5	3933.47	263.39	Kality
2023-05-11	10341.7		228.22	Kality
2023-05-15	5340.48			Kality
2023-05-17	11917.9			Kality
2023-05-18	10925.9	11871.5	9063.17	Kality
2023-05-23	188920	151092	134732	Kality
2023-05-24	28408.4	20795.5	20220.1	Kality
2023-05-25	3454.75		1737.15	Kality
2023-05-29	5452.43	5099.99	1895.21	Kality
2023-05-31	9782.09	14528.2	2620.98	Kality
2023-06-01	254360	186094	176169	Kality
2023-06-05	6084.64		105814	Kality
2023-06-07	35327	16902.2	20910.5	Kality
2023-06-08	33716.2	49574.9	35956.6	Kality
2023-06-12	5685.25	571.479	5437.08	Kality
2023-06-14	10436.8	512.035	5243.39	Kality
2023-06-15	42143.4	18481.7	21038.7	Kality
2023-06-19	8047.17	1105.24	3017.97	Kality
2023-06-21	24823.7	6265.98	12220.6	Kality
2023-06-22	7016.04	122.764	1493.94	Kality
2023-06-26	32929.9	23086.2	13517	Kality
2023-06-28	29703.7		16071.2	Kality
2023-06-29	10545.9	10247.6	3624.52	Kality
2023-07-03	4669.42		3170.32	Kality
2023-07-05	14823.5	3889.7	5241.78	Kality
2023-07-06	14334.3	3748.9	4335.22	Kality
2023-07-10	20871	4623.98		Kality
2023-07-12	111531	10754.7	38788.1	Kality
2023-07-13	88151.7	12847.9	19518.3	Kality
2023-07-17	60388.7	19466.6	16599.1	Kality
2023-07-19	124953	70476.1	217995	Kality
2023-07-20	32928.2	7893.42	10986.9	Kality
2023-07-24	21464.5	15402.3	9736.36	Kality
2023-07-26	17518.5	3938.41	8088.21	Kality
2023-07-27	19191.5	63485.3	8169.74	Kality
2023-07-31	24648.9	7603.16	8378.77	Kality
2023-08-02	15802.1	8803.58	20876.9	Kality
2023-08-03	69966.9	49587.9	31282.2	Kality
2023-08-07	383789		87183.3	Kality
2023-08-09	479325		274020	Kality
2023-08-10	245164	28197.8	96927.9	Kality
2023-08-14	1.42355e+06	294329	412564	Kality
2023-08-16	1.13048e+06	127782	393165	Kality
2023-08-17	412604	120806	163495	Kality
2023-08-21	112980	46147.4	72481.2	Kality
2023-08-23	809661	142756	758802	Kality
2023-08-24	239700	91841.9	221064	Kality
2023-08-28	227222	87792.6	158008	Kality
2023-08-30	121803		47698.3	Kality
2023-08-31	102907	15789.8	71278.7	Kality
2023-09-04	32235.1	35536	16874	Kality
2023-09-06	27623.2	5374.4	8326.28	Kality
2023-09-07	61030.8	6745.36	35831.8	Kality
2023-09-11	19681.8	6948.76	9020.33	Kality
2023-09-14	14595.4	16512.6	123066	Kality
2023-09-15	22478.6	8633.58	14517	Kality
2023-09-18	141553	17280.4	121912	Kality
2023-09-20	45681.6	352.261	40119.3	Kality
2023-09-21	173835	2372.48	65370.5	Kality
2023-09-25	76308.3	24400.9	88369.3	Kality
2023-09-26	96976.2	1440.31	62573.3	Kality
2023-09-27	13000		1082.3	Kality
2023-10-02	157544	145944	152785	Kality
2023-10-05	29068.3	18369.1	14724	Kality
2023-10-06	53072.5	35796.3	66955.4	Kality
2023-10-09	99527.3	64309.6	132148	Kality
2023-10-11	58015.2	24512.7	68875.2	Kality
2023-10-12	50778.7	43372.2	69711.2	Kality
2023-10-16	22412.5	1535.02	32360.4	Kality
2023-10-18	35548.2	2466.81	28659.5	Kality
2023-10-19	36059.5	216.656	99548.9	Kality
2023-10-23	21003.5	1728.86	6689.68	Kality
2023-10-25	47763.2	14039.5	11430.4	Kality
2023-10-26	21544.5			Kality
2023-10-30	25968.9	182.83	12097.7	Kality
2023-11-01	70338	19442.4	65831.9	Kality
2023-11-02	14640.3	4456.88	14258.3	Kality
2023-11-06	176390	16442.1	390789	Kality
2023-11-08	47098.2	3475.22	53557.5	Kality
2023-11-09	78439	9624.01	63392.2	Kality
2023-02-23	13969.9	14088.3	9496.16	Bulbula
2023-02-27	50399.3	39683.4	21748.1	Bulbula
2023-03-02	30450.7	11407.5	59525.6	Bulbula
2023-03-06	626710	172724	145958	Bulbula
2023-03-09	246707	189774	82483.1	Bulbula
2023-03-13	312898	158135	21986.4	Bulbula
2023-03-15	1.38889e+06	739010	419967	Bulbula
2023-03-16	898215	416240	353958	Bulbula
2023-03-20	3.21757e+06	380982	473309	Bulbula
2023-03-22	1.28262e+06		147129	Bulbula
2023-03-23	1.92058e+06	483327	342023	Bulbula
2023-03-27	1.94878e+06	183113	534618	Bulbula
2023-03-29	2.49354e+06	911766	1.16634e+06	Bulbula
2023-03-30	3.78005e+06	644385	1.09764e+06	Bulbula
2023-04-03	1.14175e+06	486448	661833	Bulbula
2023-04-05	594847	280930	246380	Bulbula
2023-04-06	1.09253e+06	336065	973311	Bulbula
2023-04-10	1.78634e+06	372968	824299	Bulbula
2023-04-12	507785	241359	259663	Bulbula
2023-04-13	696046	166316	301207	Bulbula
2023-04-19	667272	189289	468851	Bulbula
2023-04-20	268264	67736.3	78838.4	Bulbula
2023-04-21	174909	50064.8	85146.6	Bulbula
2023-04-24	1.06586e+06	464480	298949	Bulbula
2023-04-26	1.29755e+06	756168	1.3465e+06	Bulbula
2023-04-27	163708	45817.8	124269	Bulbula
2023-05-01	802130	411630	582607	Bulbula
2023-05-02	802130	411630	265471	Bulbula
2023-05-03	380282	73931.5	31448.6	Bulbula
2023-05-09	10015.2	15607	382.994	Bulbula
2023-05-10	4446.41	3026.84	1975.84	Bulbula
2023-05-11	19081.9	13807	2445.32	Bulbula
2023-05-15	129586	266381	96892	Bulbula
2023-05-17	3623.55			Bulbula
2023-05-18	1228.55	1770.36		Bulbula
2023-05-23	27753.6	22470.6	15561.7	Bulbula
2023-05-24	15857	24690.5	4314.11	Bulbula
2023-05-25	7946.65	6254.37	1602.27	Bulbula
2023-05-29	5890.95		1072.85	Bulbula
2023-05-31	4630.08	4084.67	1297.39	Bulbula
2023-06-01	8496.84	1321.4	5015.73	Bulbula
2023-06-05	6898.64	7251.89	3162.58	Bulbula
2023-06-07	52366.1	73671.4	25752.1	Bulbula
2023-06-08	16052.6	17261.5	6505.28	Bulbula
2023-06-12	20823.8	24765.4	15203.1	Bulbula
2023-06-14	320230	1.02502e+06	215165	Bulbula
2023-06-15	25193.6	32250.6	9031.13	Bulbula
2023-06-19	7111.46	10945.5	5178.28	Bulbula
2023-06-21	29009.7	41841	13280.8	Bulbula
2023-06-22	16155.8	18465.3	6824.88	Bulbula
2023-06-26	46928	31433.5	14841	Bulbula
2023-06-28	38772.8		27581.2	Bulbula
2023-06-29	28842.8		14852.2	Bulbula
2023-07-03	15681.7	13138	111522	Bulbula
2023-07-05	12412.7	1518.68	4362.08	Bulbula
2023-07-06	5032.94	5637.02		Bulbula
2023-07-10	30347.8			Bulbula
2023-07-12	83672.5		14854.9	Bulbula
2023-07-13	34451.8			Bulbula
2023-07-17	42357.6	14128.5	14825.7	Bulbula
2023-07-19	24932.5	31636.2	32600.8	Bulbula
2023-07-20	93649.1	26045.4	30946.6	Bulbula
2023-07-24	19803.4	10836.3	3526.05	Bulbula
2023-07-26	16690.3		1525.88	Bulbula
2023-07-27	7446.64	4787.21	807.132	Bulbula
2023-07-31	66643.4	96809.7	29371.3	Bulbula
2023-08-02	36838.4	182939	16430	Bulbula
2023-08-03	430392	285825	265871	Bulbula
2023-08-07	375512	58008.4	75209.4	Bulbula
2023-08-09	548315	108868	185452	Bulbula
2023-08-10	584358		240648	Bulbula
2023-08-14	900240	127857	545636	Bulbula
2023-08-16	920571	161011	300940	Bulbula
2023-08-17	171065	29393.5	761508	Bulbula
2023-08-21	582351	424652	206963	Bulbula
2023-08-23	288282	213673	212527	Bulbula
2023-08-24	270972	139168	146186	Bulbula
2023-08-28	97824.7	75280.7	32228.2	Bulbula
2023-08-30	135396	31363.1	70629.8	Bulbula
2023-08-31	361332	225541	169825	Bulbula
2023-09-04	47202.2	28770.1	42097.6	Bulbula
2023-09-06	33730.9	34452.1	17137.1	Bulbula
2023-09-07	29068.1	1701.83	11930.7	Bulbula
2023-09-11	193466	92554.9	135736	Bulbula
2023-09-14	36351.7	7448.1	10485.4	Bulbula
2023-09-15	15682.8	16473.5	2694.67	Bulbula
2023-09-18	174682	37784.7	103573	Bulbula
2023-09-20	212937	22407.9	322430	Bulbula
2023-09-21	19985		27727.4	Bulbula
2023-09-25	122986	3720.87	51064.2	Bulbula
2023-09-26	57457.9		155098	Bulbula
2023-09-27	112550	4123.6	47387.3	Bulbula
2023-10-02	104180	43716.8	83881.6	Bulbula
2023-10-05	86752	101157	136465	Bulbula
2023-10-06	43442.9	28604.8	8402.86	Bulbula
2023-10-09	76584.3	38816.6	34692.5	Bulbula
2023-10-11	21674.3	29070	32858.8	Bulbula
2023-10-12	44243.2	9994.85	13040	Bulbula
2023-10-16	32349.6	6321.42	251164	Bulbula
2023-10-18	4055.69	937.805	562.456	Bulbula
2023-10-19	13720.7		1280.55	Bulbula
2023-10-23	19077.6		10476.2	Bulbula
2023-10-25	1849.04			Bulbula
2023-10-26	22892.3		1073.44	Bulbula
2023-10-30	6662.62			Bulbula
2023-11-01	53194.1	2148.31	56718.5	Bulbula
2023-11-02	80806.6	4853.41	43549.3	Bulbula
2023-11-06	17573.7	463.838	9630.09	Bulbula
2023-11-08	1514.98		302582	Bulbula
2023-11-09	8621.35	983.228	5198.25	Bulbula
2023-03-06	616568	294581	112342	Mikililand
2023-03-09	921759	614481	498581	Mikililand
2023-03-13	3.35605e+06	1.65486e+06	2.93123e+06	Mikililand
2023-03-15	586196	223686	259293	Mikililand
2023-03-16	5.12489e+06	3.42426e+06	2.20023e+06	Mikililand
2023-03-20	906457	180402	128803	Mikililand
2023-03-22	370842	64032.1	85827.8	Mikililand
2023-03-23	361664	115167	66969.9	Mikililand
2023-03-27	791092	95639.4	289913	Mikililand
2023-03-29	574128	336548	211400	Mikililand
2023-03-30	1.28846e+06	238644	516633	Mikililand
2023-04-03	281489	91980.6	674031	Mikililand
2023-04-05	693719	861208	173873	Mikililand
2023-04-06	512769	157780	121861	Mikililand
2023-04-10	316974	127781	204340	Mikililand
2023-04-12	160332	67135.9	64142.5	Mikililand
2023-04-13	422242	101520	169606	Mikililand
2023-04-19	181829	54407.2	130414	Mikililand
2023-04-20	177446	23070.2	94060.5	Mikililand
2023-04-21	698114	133069	985398	Mikililand
2023-04-24	124285	160880	59982.7	Mikililand
2023-04-26	802130	411630		Mikililand
2023-04-27	214955	101620	89610.5	Mikililand
2023-05-01	116877	25315.6	16267	Mikililand
2023-05-02	247359	113474	18654.6	Mikililand
2023-05-03	106701	23944.6		Mikililand
2023-05-09	3298.14			Mikililand
2023-05-10	6339.05	16228.1		Mikililand
2023-05-11	1892.21	331.513		Mikililand
2023-05-15	3570.93	4801.26		Mikililand
2023-05-17	3114.45	2844.33		Mikililand
2023-05-18	70875.9	226602	40420	Mikililand
2023-05-23	3705.39	3642.51	235.483	Mikililand
2023-05-24	1813.69			Mikililand
2023-05-25	2334.36			Mikililand
2023-05-29	6772.34	11433.5		Mikililand
2023-05-31	24703.3	48867.2	5310.18	Mikililand
2023-06-01	12433.3	35680.4	3195.15	Mikililand
2023-06-05	3816.1		3090.37	Mikililand
2023-06-07	10566.7	18662.5	3622.21	Mikililand
2023-06-08	15458	6662.77	5860.96	Mikililand
2023-06-12	37533.9	101268	27347	Mikililand
2023-06-14	20221.2	15790.3	6499.39	Mikililand
2023-06-15	13967.7	15987.5	8855.61	Mikililand
2023-06-19	23582.9	43615.4	18134.5	Mikililand
2023-06-21	12374.5	18757.4	8161.69	Mikililand
2023-06-22	18604.6	28009.2	276575	Mikililand
2023-06-26	8527.13	18365.6	7259.91	Mikililand
2023-06-28	30695.3	50707.5	14024.4	Mikililand
2023-06-29	29071.2	60654.7	11954.7	Mikililand
2023-07-03	19099.2	10580.3	11318	Mikililand
2023-07-05	18952.5	20200.3	11591.7	Mikililand
2023-07-06	9248.07	37416	3131.01	Mikililand
2023-07-10	34716	23363.1	6752.21	Mikililand
2023-07-12	180317	133648	72977.8	Mikililand
2023-07-13	129327	157101	35927.5	Mikililand
2023-07-17	103555	159170	33704.9	Mikililand
2023-07-19	53041.7	47544.9	31021.3	Mikililand
2023-07-20	112265	106991	72922.6	Mikililand
2023-07-24	28407.9	50846.6	13436.7	Mikililand
2023-07-26	23860.8	25954.1	5102.32	Mikililand
2023-07-27	16027.2	10305.8	560.221	Mikililand
2023-07-31	10922.7	7843.79	467.777	Mikililand
2023-08-02	14916.4	24957.6	6866.97	Mikililand
2023-08-03	4690.03	17214.7	7492.7	Mikililand
2023-08-07	1.09624e+06	531710	422236	Mikililand
2023-08-09	447729	243081	164919	Mikililand
2023-08-10	853014	185617	276091	Mikililand
2023-08-14	560454	145906	191191	Mikililand
2023-08-16	703732	171179	179339	Mikililand
2023-08-17	664444	227780	343946	Mikililand
2023-08-21	945171	1.35328e+06	641714	Mikililand
2023-08-23	404100	432085	327583	Mikililand
2023-08-24	305001	406973	184333	Mikililand
2023-08-28	94999.6	94430.4	71305.2	Mikililand
2023-08-30	313828	312482	215500	Mikililand
2023-08-31	270792	370923	217230	Mikililand
2023-09-04	71774.1	61134.4	78287.8	Mikililand
2023-09-06	17562.2	10204.5	9142.93	Mikililand
2023-09-07	17569.3	15571.8	9356.16	Mikililand
2023-09-11	161535	232950	99666.4	Mikililand
2023-09-14	19111.9	28799.5	16281.6	Mikililand
2023-09-15	11959.2	31990.7	13677.2	Mikililand
2023-09-18	119964	26037.2	116465	Mikililand
2023-09-20	65821	13462.8	104980	Mikililand
2023-09-21	66195.1	28358.8	42924.4	Mikililand
2023-09-25	69175.8	6377.22	807883	Mikililand
2023-09-26	40020.8	14920.4	26285.5	Mikililand
2023-09-27	44267.5	13202.4	33778.2	Mikililand
2023-10-06	23887.3	31677.8	23644.4	Mikililand
2023-10-09	35871.2	33979.2	7661.92	Mikililand
2023-10-11		10299.1	501515	Mikililand
2023-10-12	17109	30414.7	6552.87	Mikililand
2023-10-16	38954.8	7660.7	10969	Mikililand
2023-10-18	9606.91		4291.31	Mikililand
2023-10-19	24362.4	13418.2	12339	Mikililand
2023-10-23	150700	262693	92208.8	Mikililand
2023-10-25	63703.5	4921.29	73246.6	Mikililand
2023-10-26	231798	91307.1	208248	Mikililand
2023-10-30	57408.8	3613.53		Mikililand
2023-11-01	25487.2	2073.88	31660.8	Mikililand
2023-11-02	25156.3	5643.16	11654.1	Mikililand
2023-11-06	53503.3	5220.33	15915.5	Mikililand
2023-11-08	47441.3	3151.1	32696.5	Mikililand
2023-11-09	117877	9705.57	1.84868e+06	Mikililand

## Sheet: Daily case of Addis Ababa
Date	covid_case	moving_avarege cases
2023-02-21	13	10
2023-02-22	10	9.14286
2023-02-23	20	11
2023-02-24	13	10.7143
2023-02-25	11	11
2023-02-26	8	11.2857
2023-02-27	6	11.5714
2023-02-28	3	10.1429
2023-03-01	10	10.1429
2023-03-02	13	9.14286
2023-03-03	14	9.28571
2023-03-04	6	8.57143
2023-03-05	8	8.57143
2023-03-06	9	9
2023-03-07	21	11.5714
2023-03-08	17	12.5714
2023-03-09	8	11.8571
2023-03-10	18	12.4286
2023-03-11	10	13
2023-03-12	12	13.5714
2023-03-13	6	13.1429
2023-03-14	13	12
2023-03-15	12	11.2857
2023-03-16	6	11
2023-03-17	21	11.4286
2023-03-18	13	11.8571
2023-03-19	12	11.8571
2023-03-20	20	13.8571
2023-03-21	27	15.8571
2023-03-22	14	16.1429
2023-03-23	42	21.2857
2023-03-24	43	24.4286
2023-03-25	1	22.7143
2023-03-26	1	21.1429
2023-03-27	7	19.2857
2023-03-28	25	19
2023-03-29	37	22.2857
2023-03-30	24	19.7143
2023-03-31	20	16.4286
2023-04-01	19	19
2023-04-02	6	19.7143
2023-04-03	36	23.8571
2023-04-04	1	20.4286
2023-04-05	16	17.4286
2023-04-06	17	16.4286
2023-04-07	7	14.5714
2023-04-08	15	14
2023-04-09	7	14.1429
2023-04-10	13	10.8571
2023-04-11	12	12.4286
2023-04-12	5	10.8571
2023-04-13	16	10.7143
2023-04-14	4	10.2857
2023-04-15	2	8.42857
2023-04-16	1	7.57143
2023-04-17	6	6.57143
2023-04-18	8	6
2023-04-19	12	7
2023-04-20	0	4.71429
2023-04-21	4	4.71429
2023-04-22	4	5
2023-04-23	1	5
2023-04-24	1	4.28571
2023-04-25	0	3.14286
2023-04-26	0	1.42857
2023-04-27	4	2
2023-04-28	8	2.57143
2023-04-29	1	2.14286
2023-04-30	3	2.42857
2023-05-01	3	2.71429
2023-05-02	2	3
2023-05-03	3	3.42857
2023-05-04	2	3.14286
2023-05-05	2	2.28571
2023-05-06	3	2.57143
2023-05-07	0	2.14286
2023-05-08	0	1.71429
2023-05-09	2	1.71429
2023-05-10	3	1.71429
2023-05-11	3	1.85714
2023-05-12	0	1.57143
2023-05-13	1	1.28571
2023-05-14	2	1.57143
2023-05-15	1	1.71429
2023-05-16	0	1.42857
2023-05-17	1	1.14286
2023-05-18	1	0.857143
2023-05-19	1	1
2023-05-20	2	1.14286
2023-05-21	3	1.28571
2023-05-22	0	1.14286
2023-05-23	0	1.14286
2023-05-24	4	1.57143
2023-05-25	0	1.42857
2023-05-26	4	1.85714
2023-05-27	2	1.85714
2023-05-28	0	1.42857
2023-05-29	0	1.42857
2023-05-30	1	1.57143
2023-05-31	3	1.42857
2023-06-01	3	1.85714
2023-06-02	2	1.57143
2023-06-03	2	1.57143
2023-06-04	2	1.85714
2023-06-05	0	1.85714
2023-06-06	1	1.85714
2023-06-07	1	1.57143
2023-06-08	2	1.42857
2023-06-09	1	1.28571
2023-06-10	1	1.14286
2023-06-11	0	0.857143
2023-06-12	0	0.857143
2023-06-13	1	0.857143
2023-06-14	0	0.714286
2023-06-15	0	0.428571
2023-06-16	0	0.285714
2023-06-17	0	0.142857
2023-06-18	4	0.714286
2023-06-19	0	0.714286
2023-06-20	0	0.571429
2023-06-21	0	0.571429
2023-06-22	0	0.571429
2023-06-23	0	0.571429
2023-06-24	0	0.571429
2023-06-25	0	0
2023-06-26	0	0
2023-06-27	0	0
2023-06-28	0	0
2023-06-29	0	0
2023-06-30	0	0
2023-07-01	0	0
2023-07-02	10	1.42857
2023-07-03	0	1.42857
2023-07-04	0	1.42857
2023-07-05	0	1.42857
2023-07-06	0	1.42857
2023-07-07	0	1.42857
2023-07-08	0	1.42857
2023-07-09	3	0.428571
2023-07-10	0	0.428571
2023-07-11	0	0.428571
2023-07-12	0	0.428571
2023-07-13	0	0.428571
2023-07-14	0	0.428571
2023-07-15	0	0.428571
2023-07-16	1	0.142857
2023-07-17	0	0.142857
2023-07-18	0	0.142857
2023-07-19	0	0.142857
2023-07-20	0	0.142857
2023-07-21	0	0.142857
2023-07-22	0	0.142857
2023-07-23	30	4.28571
2023-07-24	0	4.28571
2023-07-25	0	4.28571
2023-07-26	0	4.28571
2023-07-27	0	4.28571
2023-07-28	0	4.28571
2023-07-29	0	4.28571
2023-07-30	3	0.428571
2023-07-31	0	0.428571
2023-08-01	0	0.428571
2023-08-02	0	0.428571
2023-08-03	0	0.428571
2023-08-04	0	0.428571
2023-08-05	0	0.428571
2023-08-06	5	0.714286
2023-08-07	0	0.714286
2023-08-08	0	0.714286
2023-08-09	0	0.714286
2023-08-10	0	0.714286
2023-08-11	0	0.714286
2023-08-12	0	0.714286
2023-08-13	12	1.71429
2023-08-14	0	1.71429
2023-08-15	0	1.71429
2023-08-16	0	1.71429
2023-08-17	0	1.71429
2023-08-18	0	1.71429
2023-08-19	0	1.71429
2023-08-20	8	1.14286
2023-08-21	0	1.14286
2023-08-22	0	1.14286
2023-08-23	0	1.14286
2023-08-24	0	1.14286
2023-08-25	0	1.14286
2023-08-26	0	1.14286
2023-08-27	6	0.857143
2023-08-28	0	0.857143
2023-08-29	0	0.857143
2023-08-30	0	0.857143
2023-08-31	0	0.857143
2023-09-01	0	0.857143
2023-09-02	0	0.857143
2023-09-03	1	0.142857
2023-09-04	0	0.142857
2023-09-05	0	0.142857
2023-09-06	0	0.142857
2023-09-07	0	0.142857
2023-09-08	0	0.142857
2023-09-09	0	0.142857
2023-09-10	12	1.71429
2023-09-11	0	1.71429
2023-09-12	0	1.71429
2023-09-13	0	1.71429
2023-09-14	0	1.71429
2023-09-15	0	1.71429
2023-09-16	0	1.71429
2023-09-17	10	1.42857
2023-09-18	0	1.42857
2023-09-19	0	1.42857
2023-09-20	0	1.42857
2023-09-21	0	1.42857
2023-09-22	0	1.42857
2023-09-23	0	1.42857
2023-09-24	9	1.28571
2023-09-25	0	1.28571
2023-09-26	0	1.28571
2023-09-27	0	1.28571
2023-09-28	0	1.28571
2023-09-29	0	1.28571
2023-09-30	0	1.28571
2023-10-01	8	1.14286
2023-10-02	0	1.14286
2023-10-03	0	1.14286
2023-10-04	0	1.14286
2023-10-05	0	1.14286
2023-10-06	0	1.14286
2023-10-07	0	1.14286
2023-10-08	5	0.714286
2023-10-09	0	0.714286
2023-10-10	0	0.714286
2023-10-11	0	0.714286
2023-10-12	0	0.714286
2023-10-13	0	0.714286
2023-10-14	0	0.714286
2023-10-15	2	0.285714
2023-10-16	0	0.285714
2023-10-17	0	0.285714
2023-10-18	0	0.285714
2023-10-19	0	0.285714
2023-10-20	0	0.285714
2023-10-21	0	0.285714
2023-10-22	3	0.428571
2023-10-23	0	0.428571
2023-10-24	0	0.428571
2023-10-25	0	0.428571
2023-10-26	0	0.428571
2023-10-27	0	0.428571
2023-10-28	0	0.428571
2023-10-29	5	0.714286
2023-10-30	0	0.714286
2023-10-31	0	0.714286
2023-11-01	0	0.714286
2023-11-02	0	0.714286
2023-11-03	0	0.714286
2023-11-04	0	0.714286
2023-11-05	4	0.571429
2023-11-06	0	0.571429
2023-11-07	0	0.571429
2023-11-08	0	0.571429
2023-11-09	0	0.571429
2023-11-10	0	0.571429
2023-11-11	0	0.571429
2023-11-12	19	2.71429
2023-11-13	0	2.71429
2023-11-14	0	2.71429
2023-11-15	0	2.71429
